# Supplementary material for: The E3 ubiquitin ligase MARCH1 regulates glucose-tolerance and lipid storage in a sex-specific manner
Source: PLoS One. 2018 Oct 24;13(10):e0204898. doi: 10.1371/journal.pone.0204898 (PMC6200199; doi:10.1371/journal.pone.0204898)
Supplement: S1 File — Excel file containing the association data for all SNPs tested for association with type 2 diabetes. Abbreviations and legend are provided at the bottom of the table. (XLSX) [file pone.0204898.s001.xlsx]

## Sheet: march1results ELA20140902
		HPFSa_Affyb					NHS_Affy					VU_660W					NWU_660W					VU_1M					NWU_1M					HPFS_Affy_file	NHS_Affy_file	VU_660W_file	NWU_660W_file	VU_1M_file	NWU_1M_file
SNP_NAME	LOCc	MAF	OR	raw_p	BH_p	Bonf_p	MAF	OR	raw_p	BH_p	Bonf_p	MAF	OR	raw_p	BH_p	Bonf_p	MAF	OR	raw_p	BH_p	Bonf_p	MAF	OR	raw_p	BH_p	Bonf_p	MAF	OR	raw_p	BH_p	Bonf_p	SNP present?d
rs7687639	164644039											44.6	0.97	0.926459	0.970315	1	47	1.06	0.483361	0.997835	1	23.4	0.92	0.359284	0.871964	1	22.1	0.66	0.0737741	0.465344	1	0	0	1	1	1	1
rs10517779	164644249											12.2	0.47	0.0692488	0.755409	1	10.3	0.84	0.187693	0.784468	1	11.8	1.01	0.935947	0.995913	1	13.4	1.15	0.609001	0.854849	1	0	0	1	1	1	1
rs4472093	164646796																					24.7	0.91	0.284874	0.831438	1	23.1	0.7	0.116498	0.566254	1	0	0	0	0	1	1
rs3816244	164647435	41.7	0.97	0.605841	0.933008	1	40.1	1.03	0.506664	0.854995	1																					1	1	0	0	0	0
rs17043746	164647495	1.1	1.67	0.0751929	0.708973	1																										1	0	0	0	0	0
rs1866954	164650825											41.7	1.53	0.137499	0.755409	1	39.9	0.99	0.919654	0.997835	1	39.2	1.04	0.640477	0.976906	1	40.9	1.03	0.873739	0.948899	1	0	0	1	1	1	1
rs12500221	164655553	41.7	0.97	0.634127	0.940622	1	39.9	1.04	0.464105	0.821695	1																					1	1	0	0	0	0
rs11100505	164659240	46.5	1.01	0.826824	0.987182	1	49.2	0.94	0.223843	0.755816	1																					1	1	0	0	0	0
rs1441722	164659817											38.1	1.33	0.323868	0.755409	1	37.1	1	0.967139	0.997835	1	28.8	1.06	0.47554	0.944823	1	32.2	1.06	0.781749	0.915825	1	0	0	1	1	1	1
rs1561736	164660031																					27.4	0.9	0.221457	0.831438	1	27	0.67	0.0633423	0.465344	1	0	0	0	0	1	1
rs4362779	164660193																					33.5	0.91	0.279317	0.831438	1	32.5	0.72	0.110569	0.566254	1	0	0	0	0	1	1
rs1055241	164660377																										0.2	1.29776e+06	0.987278	0.989755	1	0	0	0	0	0	1
rs17576350	164665964	12.2	1.01	0.912642	0.987182	1	12.5	1.11	0.188112	0.750891	1																					1	1	0	0	0	0
rs1054683	164666453	39.9	0.97	0.627388	0.940389	1	37.9	1.05	0.363477	0.777336	1																					1	1	0	0	0	0
rs1044722	164667426											38.8	1.4	0.247037	0.755409	1	38	1.01	0.921872	0.997835	1	34.5	1.06	0.449029	0.943968	1	37.2	1.05	0.814453	0.927741	1	0	0	1	1	1	1
rs3797025	164670015	9.7	1	0.96441	0.987182	1	10.4	1.07	0.388118	0.786662	1	8.3	0.92	0.86675	0.953883	1	11	0.95	0.702828	0.997835	1	3.9	0.71	0.096746	0.760425	1	6.2	0.48	0.05795	0.465344	1	1	1	1	1	1	1
rs1992441	164671398											41.7	1.53	0.137499	0.755409	1	40.9	1.01	0.949219	0.997835	1	25.6	1.03	0.731361	0.976906	1	29.5	1.03	0.903661	0.967524	1	0	0	1	1	1	1
rs56044828	164672263	10.5	1.07	0.503504	0.926465	1	10.5	1.02	0.813643	0.962316	1																					1	1	0	0	0	0
rs9993575	164674221											47.1	0.9	0.704683	0.883163	1	49.6	1.04	0.633623	0.997835	1	32.3	0.9	0.219973	0.831438	1	30.4	0.73	0.110942	0.566254	1	0	0	1	1	1	1
rs2044052	164676682	43.4	0.96	0.463003	0.908984	1	41.4	1.03	0.564186	0.902698	1	43.2	1.42	0.214366	0.755409	1	42.1	0.99	0.909513	0.997835	1	37.3	0.91	0.233834	0.831438	1	37.6	0.75	0.158201	0.584572	1	1	1	1	1	1	1
rs2874348	164678414																					22.6	0.85	0.0894071	0.760425	1	20.9	0.69	0.111356	0.566254	1	0	0	0	0	1	1
rs3797023	164678757											45	0.84	0.558677	0.8638	1	47.5	1.03	0.693843	0.997835	1	21.9	0.87	0.14358	0.760425	1	20.5	0.63	0.0462779	0.465344	1	0	0	1	1	1	1
rs2874349	164679229	45.1	1.02	0.753735	0.981694	1	47.6	0.96	0.399449	0.786662	1																					1	1	0	0	0	0
rs3797021	164679334	45.1	1.01	0.820607	0.987182	1	47.5	0.95	0.331406	0.761529	1																					1	1	0	0	0	0
rs3797020	164679430	1.9	0.84	0.419654	0.874972	1	2.2	0.94	0.700221	0.960286	1																					1	1	0	0	0	0
rs17473073	164680095	5.8	1.02	0.848682	0.987182	1	6.3	1.1	0.34991	0.777336	1											1.7	1.06	0.836347	0.976906	1	1	3.46247e+06	0.981543	0.989755	1	1	1	0	0	1	1
rs12510372	164681188	46.3	1.01	0.909479	0.987182	1	48.6	0.94	0.194445	0.750891	1																					1	1	0	0	0	0
rs17473108	164683228											15.8	0.69	0.347508	0.755409	1	13.1	0.83	0.143617	0.77339	1	13	0.99	0.957449	0.995913	1	14	1.26	0.409112	0.737863	1	0	0	1	1	1	1
rs11731584	164683586	45.2	1.02	0.77953	0.984186	1	47.6	0.94	0.22472	0.755816	1																					1	1	0	0	0	0
rs17576559	164684306	6.5	0.98	0.833862	0.987182	1	6.1	1.09	0.425354	0.791304	1											11.5	1.02	0.891597	0.976906	1	13	1.19	0.5431	0.839588	1	1	1	0	0	1	1
rs12508980	164685196											38.8	1.28	0.389131	0.755409	1	36.6	1.02	0.810496	0.997835	1	47.6	0.92	0.294582	0.831438	1	48.6	0.76	0.147408	0.579053	1	0	0	1	1	1	1
rs13130399	164686274	44.9	1.02	0.750633	0.981694	1	46.8	0.95	0.264053	0.755816	1											27.7	0.88	0.1472	0.760425	1	27.3	0.69	0.0782834	0.474397	1	1	1	0	0	1	1
rs11726828	164686420																					14.3	0.98	0.833988	0.976906	1	16.1	1.22	0.468317	0.797192	1	0	0	0	0	1	1
rs4388042	164687298																					26.9	0.86	0.100914	0.760425	1	26.4	0.7	0.0923008	0.53783	1	0	0	0	0	1	1
rs2221840	164688547																					27	0.88	0.135343	0.760425	1	26.1	0.72	0.131994	0.566254	1	0	0	0	0	1	1
rs11100507	164689751	43	1.01	0.832127	0.987182	1	41.5	1.03	0.501794	0.854995	1																					1	1	0	0	0	0
rs2036904	164692878	0.3	0.46	0.186479	0.711285	1																										1	0	0	0	0	0
rs1106092	164692987	28.9	1.04	0.560472	0.926465	1	26.4	1.09	0.142634	0.750891	1																					1	1	0	0	0	0
rs2320771	164693918											47.8	1.49	0.15338	0.755409	1	45.8	1	0.959604	0.997835	1	39.1	0.99	0.861081	0.976906	1	38.4	1.01	0.938646	0.980723	1	0	0	1	1	1	1
rs9631750	164694220											7.6	1.31	0.605963	0.8638	1	7.6	0.86	0.355604	0.997835	1	10.1	1.03	0.794777	0.976906	1	11.6	1.15	0.636944	0.865445	1	0	0	1	1	1	1
rs11100508	164694875											27	0.57	0.0583162	0.755409	1	25.4	0.95	0.579781	0.997835	1	43.8	1.04	0.623781	0.976906	1	46.7	1.24	0.257407	0.672366	1	0	0	1	1	1	1
rs6843683	164695690	28.3	1.06	0.358391	0.863384	1	26.1	1.08	0.202194	0.750891	1	28.8	1.42	0.245595	0.755409	1	25.8	1.07	0.481349	0.997835	1	21.9	1.01	0.884882	0.976906	1	20.5	0.91	0.706101	0.885999	1	1	1	1	1	1	1
rs11100509	164698324											18.3	0.97	0.918041	0.970315	1	17.4	1.08	0.499376	0.997835	1	21	1.14	0.157143	0.760425	1	19.2	0.9	0.65892	0.877045	1	0	0	1	1	1	1
rs10029699	164699417											9	1.7	0.311925	0.755409	1	7.3	1.08	0.640395	0.997835	1	39	1.06	0.472874	0.944823	1	39.7	1.34	0.140076	0.566254	1	0	0	1	1	1	1
rs7695497	164700251	10	1.01	0.924152	0.987182	1	10.2	1.04	0.616885	0.921274	1																					1	1	0	0	0	0
rs17657242	164703082																					21.4	1.12	0.236884	0.831438	1	21.3	1.16	0.512887	0.817853	1	0	0	0	0	1	1
rs17473283	164706897	35.2	0.93	0.264132	0.749723	1	34.9	1.08	0.154	0.750891	1																					1	1	0	0	0	0
rs13115712	164708488																					36.6	0.91	0.221012	0.831438	1	36.8	1.37	0.106243	0.566254	1	0	0	0	0	1	1
rs6818281	164709149											43.9	1.17	0.569617	0.8638	1	48.1	1	0.97503	0.997835	1	41.7	0.98	0.804713	0.976906	1	41.3	1.18	0.390567	0.726023	1	0	0	1	1	1	1
rs1877314	164709468											10.8	0.65	0.303951	0.755409	1	9.6	1.07	0.652649	0.997835	1	4.1	1.04	0.848486	0.976906	1	5.6	0.42	0.0356342	0.465344	1	0	0	1	1	1	1
rs1397996	164710878																					6.3	1.29	0.0996315	0.760425	1	3.9	0.53	0.170517	0.595462	1	0	0	0	0	1	1
rs10001689	164711845											41	1.35	0.289308	0.755409	1	46.5	1.02	0.840215	0.997835	1	35.7	0.85	0.0535578	0.760425	1	36.2	1.09	0.644596	0.869495	1	0	0	1	1	1	1
rs13137621	164717125	43.1	1.07	0.259365	0.744629	1	44.1	0.92	0.0920855	0.750891	1																					1	1	0	0	0	0
rs12647827	164717978	46.8	1.06	0.358935	0.863384	1	47	0.92	0.102672	0.750891	1																					1	1	0	0	0	0
rs13150896	164718939											50	0.65	0.110757	0.755409	1	45.3	0.99	0.862827	0.997835	1	18.2	0.96	0.641524	0.976906	1	19.2	0.66	0.071588	0.465344	1	0	0	1	1	1	1
rs7693363	164719449																					19.4	1.21	0.0436082	0.760425	1	19.4	1.03	0.893134	0.961503	1	0	0	0	0	1	1
rs12508341	164723347	36.2	0.93	0.268021	0.749723	1	36.1	1.09	0.11383	0.750891	1																					1	1	0	0	0	0
rs10011633	164724327	0	1.15	0.922295	0.987182	1																										1	0	0	0	0	0
rs1473076	164725404																					34.6	0.88	0.11282	0.760425	1	36	1.08	0.700042	0.885999	1	0	0	0	0	1	1
rs3828491	164726025	45.8	1.05	0.391472	0.874972	1	46.4	0.91	0.0673604	0.750891	1	41	1.35	0.289308	0.755409	1	46.5	1.02	0.840215	0.997835	1	39.4	0.86	0.0594129	0.760425	1	41.3	1.06	0.767463	0.915517	1	1	1	1	1	1	1
rs7435076	164726554																					34.5	0.88	0.136499	0.760425	1	36	1.08	0.700042	0.885999	1	0	0	0	0	1	1
rs2320770	164727074	45.2	1.05	0.38765	0.874972	1	45.9	0.9	0.0416531	0.750891	1											34.5	0.88	0.12706	0.760425	1	36	1.08	0.700042	0.885999	1	1	1	0	0	1	1
rs6536737	164728439	45.7	1.05	0.402249	0.874972	1	46.6	0.92	0.108912	0.750891	1																					1	1	0	0	0	0
rs7695517	164728482	0	121157	0.952613	0.987182	1																12.5	1.21	0.0952431	0.760425	1	10.5	0.98	0.944238	0.983176	1	1	0	0	0	1	1
rs10026766	164728614	2.3	0.83	0.349441	0.863384	1	2	0.86	0.429774	0.791304	1																					1	1	0	0	0	0
rs12641443	164731981											4.3	2.13	0.342212	0.755409	1	3.9	1.09	0.686844	0.997835	1	18.8	1.19	0.0774638	0.760425	1	18	1.12	0.634529	0.865445	1	0	0	1	1	1	1
rs7693970	164733618											39.2	0.78	0.337186	0.755409	1	35.6	0.99	0.954863	0.997835	1	14.1	0.99	0.890268	0.976906	1	14.7	0.77	0.31565	0.68939	1	0	0	1	1	1	1
rs6536738	164737183											11.2	0.69	0.370875	0.755409	1	9.6	1.02	0.882395	0.997835	1	2.5	1.09	0.726373	0.976906	1	2.7	0.34	0.0692017	0.465344	1	0	0	1	1	1	1
rs7655874	164738705	9.7	1.03	0.771995	0.984186	1	9.8	1.04	0.646437	0.924704	1	10.4	0.73	0.465922	0.786665	1	9.3	1.01	0.965108	0.997835	1	2.3	1.08	0.760039	0.976906	1	2.3	0.47	0.220493	0.617047	1	1	1	1	1	1	1
rs10213166	164740516	46.8	1.06	0.35818	0.863384	1	47.1	0.92	0.116584	0.750891	1											44.2	0.91	0.204543	0.831438	1	46.1	1.03	0.853635	0.942057	1	1	1	0	0	1	1
rs1355504	164741860	43.1	1.05	0.413004	0.874972	1	44.1	0.92	0.0837497	0.750891	1																					1	1	0	0	0	0
rs7692553	164742116											45	0.87	0.588768	0.8638	1	42.6	1.01	0.901462	0.997835	1	35.4	1.09	0.286075	0.831438	1	33.9	1.1	0.645665	0.869495	1	0	0	1	1	1	1
rs1912822	164744059											38.8	0.87	0.602028	0.8638	1	35.4	1.09	0.317995	0.997835	1	15.1	1.06	0.606622	0.976906	1	15.5	0.97	0.915001	0.972791	1	0	0	1	1	1	1
rs17473493	164745605	38.3	0.93	0.23523	0.7124	1	37.5	1.09	0.0889242	0.750891	1																					1	1	0	0	0	0
rs2320898	164746877	15.2	0.98	0.811	0.987182	1	14.2	1.05	0.531156	0.869165	1																					1	1	0	0	0	0
rs17576943	164746913	20.8	0.95	0.50707	0.926465	1	20.8	1.09	0.184502	0.750891	1											4	1.01	0.952865	0.995913	1	5	0.97	0.938302	0.980723	1	1	1	0	0	1	1
rs17657444	164747033	4.2	1.06	0.676944	0.966546	1	4.3	0.93	0.575781	0.907801	1	4.7	1.39	0.634726	0.8638	1	4.3	0.9	0.623265	0.997835	1	12.4	1.16	0.201021	0.831438	1	10.7	1.24	0.501492	0.810451	1	1	1	1	1	1	1
rs950565	164749279											17.3	0.86	0.668474	0.864318	1	14.7	0.92	0.463056	0.997835	1	42.3	0.89	0.132682	0.760425	1	40.3	0.78	0.210665	0.617047	1	0	0	1	1	1	1
rs4691096	164750040	15.5	1	0.98109	0.992239	1	14.5	1.05	0.518303	0.86118	1																					1	1	0	0	0	0
rs12647128	164750813	4.2	1.05	0.723809	0.981694	1	4.3	0.92	0.506033	0.854995	1																					1	1	0	0	0	0
rs1110938	164751640	11.9	1.01	0.919157	0.987182	1	11.6	1.09	0.264983	0.755816	1																					1	1	0	0	0	0
rs907435	164751775											14.4	0.7	0.337036	0.755409	1	10.9	0.98	0.905239	0.997835	1	3.7	0.92	0.703263	0.976906	1	3.1	0.27	0.0194287	0.445676	1	0	0	1	1	1	1
rs3792615	164752251	2.4	0.9	0.574065	0.926465	1	2.2	0.78	0.159947	0.750891	1																					1	1	0	0	0	0
rs3792614	164752423											2.2	2.07	0.511644	0.838528	1	3.1	0.69	0.136833	0.77339	1	11.8	0.9	0.393492	0.907135	1	13	1.1	0.738168	0.891095	1	0	0	1	1	1	1
rs3792612	164752462	4.3	1.03	0.832899	0.987182	1	4.3	0.91	0.432553	0.791304	1																					1	1	0	0	0	0
rs907432	164752692											14.4	0.7	0.337036	0.755409	1	10.9	1.01	0.912322	0.997835	1	6.8	0.86	0.337957	0.858963	1	6.8	0.57	0.136674	0.566254	1	0	0	1	1	1	1
rs2292420	164753855																					11.6	1.17	0.189783	0.830644	1	11.8	1.33	0.363816	0.706643	1	0	0	0	0	1	1
rs1553900	164755069	2.4	0.89	0.55774	0.926465	1	2.1	0.87	0.437702	0.791304	1											14.7	0.97	0.762582	0.976906	1	16.7	1.28	0.341401	0.697525	1	1	1	0	0	1	1
rs4413365	164756113											42.4	1.28	0.399486	0.755409	1	47.2	1	0.963196	0.997835	1	26.1	1	0.970659	0.995913	1	26.8	1.13	0.572885	0.854849	1	0	0	1	1	1	1
rs4557218	164756430											42.1	1.24	0.449341	0.772169	1	47.2	1.02	0.835331	0.997835	1	28.5	1.03	0.70275	0.976906	1	29.3	1.06	0.794354	0.915825	1	0	0	1	1	1	1
rs6536743	164758794	11.3	1.01	0.914422	0.987182	1	11.1	1.09	0.300088	0.755816	1																					1	1	0	0	0	0
rs10030322	164760251											43.9	1.41	0.239191	0.755409	1	51.3	0.94	0.498317	0.997835	1	40.1	0.96	0.627676	0.976906	1	40.9	1.27	0.205246	0.617047	1	0	0	1	1	1	1
rs7686154	164762075											4.7	1.39	0.634726	0.8638	1	4.5	0.95	0.803369	0.997835	1	14.1	1.18	0.127187	0.760425	1	14.9	1.04	0.894864	0.961503	1	0	0	1	1	1	1
rs6825276	164763227											5	1.46	0.55487	0.8638	1	3.8	1.04	0.857973	0.997835	1	24.7	1.19	0.0453095	0.760425	1	26.4	1.33	0.195967	0.617047	1	0	0	1	1	1	1
rs2036905	164766680											37.4	1.18	0.577005	0.8638	1	42.4	1.06	0.506697	0.997835	1	14.9	0.91	0.4156	0.936651	1	14.3	0.9	0.672325	0.885705	1	0	0	1	1	1	1
rs2175490	164766942											37.1	1.15	0.630575	0.8638	1	42.2	1.06	0.483139	0.997835	1	10.3	0.91	0.462607	0.943968	1	11.4	0.94	0.824998	0.936233	1	0	0	1	1	1	1
rs17043989	164768338																					4.7	1.17	0.384779	0.901003	1	5.4	1.32	0.520227	0.820983	1	0	0	0	0	1	1
rs13116562	164768938	42.7	1.08	0.17376	0.708973	1	43.7	0.94	0.245513	0.755816	1																					1	1	0	0	0	0
rs6837768	164770657																					23	0.99	0.952257	0.995913	1	22.3	0.85	0.463125	0.792967	1	0	0	0	0	1	1
rs10026057	164771270	0.1	1.15	0.866477	0.987182	1																										1	0	0	0	0	0
rs10021791	164772400																					23.6	1.18	0.0676964	0.760425	1	23.3	1.52	0.0666263	0.465344	1	0	0	0	0	1	1
rs12641183	164778951	3.1	0.91	0.562837	0.926465	1	3.2	0.98	0.873034	0.962316	1																					1	1	0	0	0	0
rs11932219	164779346	1.3	1.08	0.769947	0.984186	1																										1	0	0	0	0	0
rs7663223	164779909	20.9	1.08	0.290461	0.77553	1	19.9	1.14	0.0321575	0.750891	1	23.7	0.69	0.216508	0.755409	1	18.2	1	0.997835	0.997835	1	4.3	0.83	0.320375	0.840376	1	4.8	0.53	0.131649	0.566254	1	1	1	1	1	1	1
rs11933431	164779923	1	1.42	0.227953	0.7124	1																1.6	0.79	0.453636	0.943968	1	2.1	0.88	0.845443	0.942057	1	1	0	0	0	1	1
rs13123027	164780301	44.5	1.07	0.235524	0.7124	1	45.3	0.9	0.0385674	0.750891	1																					1	1	0	0	0	0
rs11725683	164780463	44.3	1.06	0.318643	0.825998	1	45.3	0.91	0.0470631	0.750891	1	38.1	1.14	0.654961	0.864318	1	45.5	1	0.957804	0.997835	1	23.7	0.94	0.519026	0.953081	1	22.7	1.24	0.336492	0.693585	1	1	1	1	1	1	1
rs13149834	164782088																					17.1	1.01	0.921598	0.994009	1	16.3	1.07	0.792845	0.915825	1	0	0	0	0	1	1
rs16853	164784225	3.5	0.88	0.403183	0.874972	1																										1	0	0	0	0	0
rs13147199	164784977	43.2	1.1	0.122326	0.708973	1	44	0.95	0.274885	0.755816	1											21.4	0.95	0.562041	0.976906	1	20.9	1.19	0.463218	0.792967	1	1	1	0	0	1	1
rs12643564	164787073											2.9	1.23	0.808237	0.919351	1	4.5	0.77	0.21036	0.784468	1	27.3	0.99	0.876369	0.976906	1	26.2	1.09	0.70971	0.885999	1	0	0	1	1	1	1
rs10857362	164789777											59.7	0.67	0.156797	0.755409	1	49.1	1.02	0.84291	0.997835	1	13.4	0.87	0.22484	0.831438	1	13.6	0.54	0.0216636	0.445676	1	0	0	1	1	1	1
rs10014567	164790031	43.2	0.89	0.0505398	0.708973	1	40.5	0.92	0.117813	0.750891	1																					1	1	0	0	0	0
rs1397994	164790081	16	0.93	0.38025	0.874972	1	16.2	0.94	0.404978	0.786662	1	15.1	0.62	0.161736	0.755409	1	15.2	0.7	0.00383922	0.68722	0.68722	23.1	1.07	0.447836	0.943968	1	24.6	0.83	0.366972	0.708233	1	1	1	1	1	1	1
rs13105536	164790122	28	0.98	0.811303	0.987182	1	27.1	0.98	0.68329	0.960286	1	31.3	0.93	0.787789	0.91852	1	27.6	1.21	0.0453918	0.77339	1	6	0.64	0.00786917	0.760425	1	4.8	0.44	0.0559807	0.465344	1	1	1	1	1	1	1
rs17611679	164790282	3.7	0.88	0.427658	0.874972	1	3.5	1.01	0.959815	0.98256	1																					1	1	0	0	0	0
rs12646855	164790536	5.2	0.79	0.0772898	0.708973	1	3.8	0.83	0.165299	0.750891	1																					1	1	0	0	0	0
rs17044007	164790599											9.7	1.48	0.425067	0.755409	1	7.4	1.27	0.136509	0.77339	1	13.8	0.89	0.280903	0.831438	1	13.4	2.59	0.00387307	0.320953	1	0	0	1	1	1	1
rs17473710	164790735											30.6	1.05	0.886786	0.962951	1	27.7	1.08	0.378777	0.997835	1	10.2	0.88	0.313009	0.836537	1	9.5	1.21	0.541055	0.839588	1	0	0	1	1	1	1
rs7655593	164791558	26.3	1.06	0.398831	0.874972	1	24.3	1	0.959122	0.98256	1	25.5	1.88	0.058525	0.755409	1	26.4	0.93	0.448594	0.997835	1	28.2	0.93	0.398669	0.912105	1	27.3	0.66	0.0470143	0.465344	1	1	1	1	1	1	1
rs1533151	164795441																					21.7	0.97	0.755894	0.976906	1	18.8	1.17	0.53161	0.830594	1	0	0	0	0	1	1
rs1511776	164801907	34.1	0.99	0.830367	0.987182	1	34.5	0.98	0.708864	0.960286	1	38.5	0.76	0.34772	0.755409	1	36	1.13	0.143704	0.77339	1	6.4	0.84	0.280126	0.831438	1	7.2	0.87	0.68828	0.885999	1	1	1	1	1	1	1
rs13114557	164808778	12.2	0.95	0.548473	0.926465	1	10.1	0.87	0.0929082	0.750891	1																					1	1	0	0	0	0
rs6536746	164808929																					2.3	1.01	0.964164	0.995913	1	3.9	11.73	0.0175107	0.445676	1	0	0	0	0	1	1
rs6536747	164815002											14.7	0.84	0.643994	0.8638	1	13.8	0.97	0.824362	0.997835	1	49.2	1.04	0.63	0.976906	1	53.1	0.76	0.157933	0.584572	1	0	0	1	1	1	1
rs17473787	164815116											48.2	0.9	0.697552	0.883163	1	45.7	1.11	0.193045	0.784468	1	8.8	0.82	0.140948	0.760425	1	10.3	0.73	0.280492	0.681528	1	0	0	1	1	1	1
rs6826691	164821659											31.1	1.17	0.6182	0.8638	1	34.2	0.88	0.149955	0.77339	1	28.8	1.15	0.102111	0.760425	1	29.8	0.84	0.403295	0.736136	1	0	0	1	1	1	1
rs17044034	164826438																					4.3	1.03	0.888535	0.976906	1	4.8	0.9	0.805704	0.924729	1	0	0	0	0	1	1
rs998117	164831394											47.5	1.24	0.426923	0.755409	1	48.9	0.86	0.0659384	0.77339	1	46	0.92	0.282852	0.831438	1	43.6	1.3	0.162864	0.587106	1	0	0	1	1	1	1
rs4691931	164833001	44.2	1.09	0.139168	0.708973	1	43.5	1.06	0.27595	0.755816	1																					1	1	0	0	0	0
rs1170303	164839665											39.9	1.08	0.788786	0.91852	1	39.9	0.89	0.198131	0.784468	1	29.7	1.08	0.357527	0.871964	1	31.6	0.93	0.732449	0.891095	1	0	0	1	1	1	1
rs9308064	164841333																					41.7	0.91	0.229159	0.831438	1	39.9	1.12	0.562392	0.853859	1	0	0	0	0	1	1
rs12512943	164842355	48.2	1.05	0.397042	0.874972	1	48	1.06	0.285395	0.755816	1																					1	1	0	0	0	0
rs17577307	164843188																					25.4	0.91	0.294438	0.831438	1	24.4	1.13	0.588839	0.854849	1	0	0	0	0	1	1
rs4691099	164846790	48.1	1.07	0.250205	0.740125	1	48	1.04	0.391435	0.786662	1																					1	1	0	0	0	0
rs4691100	164847223											49.3	0.74	0.241813	0.755409	1	48.4	1.13	0.151222	0.77339	1	21	0.92	0.361957	0.871964	1	19	0.93	0.777374	0.915825	1	0	0	1	1	1	1
rs17044049	164849762	0.2	0.86	0.849124	0.987182	1																										1	0	0	0	0	0
rs17044052	164850420	2.4	0.95	0.781451	0.984186	1	2.9	1.06	0.709324	0.960286	1																					1	1	0	0	0	0
rs1565840	164853822																					48.5	0.87	0.0713118	0.760425	1	45.2	1.45	0.0639084	0.465344	1	0	0	0	0	1	1
rs10019891	164857017	48.3	1.09	0.139611	0.708973	1	47.3	1	0.932824	0.974347	1																					1	1	0	0	0	0
rs10031782	164857381																					13.6	1.11	0.35036	0.871964	1	12.3	1.62	0.109281	0.566254	1	0	0	0	0	1	1
rs6818812	164857422																					41.3	0.83	0.0210023	0.760425	1	38.8	1.21	0.347611	0.697525	1	0	0	0	0	1	1
rs28633965	164859298																					8.2	1.09	0.524031	0.953081	1	8.3	1.19	0.590903	0.854849	1	0	0	0	0	1	1
rs17008537	164859439																					4.2	1.22	0.307062	0.833557	1	5.4	0.38	0.0236938	0.445676	1	0	0	0	0	1	1
rs6536751	164866446	9.3	0.95	0.580369	0.926465	1	8.5	0.95	0.547424	0.88905	1	6.5	3.32	0.114411	0.755409	1	9.4	0.83	0.204188	0.784468	1	13.4	1.1	0.425507	0.936823	1	10.5	0.88	0.666698	0.882138	1	1	1	1	1	1	1
rs10002488	164871114	0.1	0	0.955264	0.987182	1																										1	0	0	0	0	0
rs9995058	164871500																					8.1	1.1	0.498385	0.953081	1	8.3	1.19	0.590903	0.854849	1	0	0	0	0	1	1
rs4691101	164872376											50.4	0.89	0.64907	0.8638	1	48.5	1.18	0.0530036	0.77339	1	49.3	1.15	0.0708261	0.760425	1	50.2	0.85	0.383021	0.720841	1	0	0	1	1	1	1
rs41469952	164876353	11.4	1.17	0.0810245	0.708973	1	10.8	1.04	0.639773	0.921274	1																					1	1	0	0	0	0
rs41412944	164876453	0.1	0	0.959988	0.987182	1																										1	0	0	0	0	0
rs7667981	164881009	48.1	1.1	0.10759	0.708973	1	47.2	1.01	0.859879	0.962316	1	50	0.87	0.597785	0.8638	1	48.5	1.17	0.0706107	0.77339	1	34.9	0.91	0.226142	0.831438	1	33.9	0.93	0.735238	0.891095	1	1	1	1	1	1	1
rs7669415	164881663	46.9	1.09	0.134091	0.708973	1	46.2	1	0.959336	0.98256	1																					1	1	0	0	0	0
rs6836852	164886172											0.4	864563	0.987645	0.988619	1	0.1	0	0.965319	0.997835	1	7.8	1.15	0.322793	0.840376	1	8.3	1.19	0.590903	0.854849	1	0	0	1	1	1	1
rs17577474	164886309	39.3	1.1	0.119137	0.708973	1	39.3	1.04	0.449931	0.803183	1																					1	1	0	0	0	0
rs9308066	164887530											8.6	2.15	0.178907	0.755409	1	10.7	0.8	0.101359	0.77339	1	13.6	1.07	0.532857	0.957875	1	10.7	0.93	0.794924	0.915825	1	0	0	1	1	1	1
rs13139036	164887536																					10.7	0.77	0.0331327	0.760425	1	12.4	0.73	0.265028	0.677295	1	0	0	0	0	1	1
rs17044105	164887559	2.3	1.49	0.039665	0.708973	1	2.1	0.7	0.0432132	0.750891	1																					1	1	0	0	0	0
rs10517784	164887616	3.5	1.06	0.718405	0.981694	1	3.3	0.74	0.0331913	0.750891	1																					1	1	0	0	0	0
rs6851008	164888335	0.4	0.29	0.0242472	0.708973	1																										1	0	0	0	0	0
rs12504820	164888878	36.2	1.13	0.0437535	0.708973	1						37.1	0.74	0.253916	0.755409	1	37.6	1.07	0.403381	0.997835	1	10.5	0.81	0.0956976	0.760425	1	12.2	0.7	0.212127	0.617047	1	1	0	1	1	1	1
rs6857627	164889211																					22.1	1.05	0.605798	0.976906	1	20.5	1.29	0.296981	0.681528	1	0	0	0	0	1	1
rs13101998	164889615											42.1	0.69	0.163308	0.755409	1	41	1.08	0.35039	0.997835	1	10.9	0.82	0.107693	0.760425	1	12	0.68	0.173849	0.595462	1	0	0	1	1	1	1
rs2131861	164894481											37.4	1.08	0.788178	0.91852	1	33.9	0.95	0.571592	0.997835	1	17.5	1.2	0.0620395	0.760425	1	21.5	0.96	0.86892	0.947061	1	0	0	1	1	1	1
rs10517786	164899044	44	1.12	0.0457856	0.708973	1	43.5	1.01	0.869952	0.962316	1																					1	1	0	0	0	0
rs17044126	164899223	1.2	0.55	0.0345041	0.708973	1																										1	0	0	0	0	0
rs1389704	164900235																					46	0.87	0.0669046	0.760425	1	44.6	0.79	0.211319	0.617047	1	0	0	0	0	1	1
rs10517787	164901590	0.9	0.59	0.11196	0.708973	1																										1	0	0	0	0	0
rs10030576	164905900											50.4	0.89	0.64907	0.8638	1	48.5	1.16	0.0834327	0.77339	1	43.8	0.87	0.0800583	0.760425	1	44	0.91	0.61622	0.854849	1	0	0	1	1	1	1
rs4256198	164910010											6.5	0.49	0.148385	0.755409	1	8.4	1.08	0.60457	0.997835	1	30.6	1.05	0.580178	0.976906	1	31.2	1.57	0.0325819	0.465344	1	0	0	1	1	1	1
rs4691102	164913777	11.2	1.2	0.0373058	0.708973	1	11.1	0.9	0.197754	0.750891	1																					1	1	0	0	0	0
rs1389706	164914246											4.3	0.59	0.35157	0.755409	1	6.1	1.07	0.718432	0.997835	1	27.9	1.03	0.774559	0.976906	1	29.3	1.3	0.204105	0.617047	1	0	0	1	1	1	1
rs1038975	164921109											47.1	1.22	0.469078	0.786665	1	45.2	0.88	0.143416	0.77339	1	42.6	1.17	0.0477158	0.760425	1	42.1	0.72	0.070982	0.465344	1	0	0	1	1	1	1
rs1494298	164926210	42	1.05	0.426753	0.874972	1	42.3	1.01	0.782163	0.962316	1																					1	1	0	0	0	0
rs7692490	164930762											9.4	0.74	0.487383	0.806232	1	10.8	1.25	0.103129	0.77339	1	35.2	1.02	0.794982	0.976906	1	36.2	1.45	0.0662353	0.465344	1	0	0	1	1	1	1
rs8180235	164935328											50	1.25	0.415619	0.755409	1	48.3	0.89	0.165967	0.784468	1	22.3	1.25	0.0150359	0.760425	1	23.8	0.81	0.31082	0.687433	1	0	0	1	1	1	1
rs12500778	164939833	3.7	0.95	0.712786	0.981694	1	4.2	1.32	0.0280416	0.750891	1											35.3	1.03	0.73125	0.976906	1	35.1	1.98	0.00136173	0.288571	0.412604	1	1	0	0	1	1
rs12500782	164939852	12.1	1.13	0.157179	0.708973	1	12	0.89	0.126564	0.750891	1																					1	1	0	0	0	0
rs12504943	164940234	9.2	1.06	0.582944	0.926465	1						7.2	0.47	0.110392	0.755409	1	9.3	1.07	0.621151	0.997835	1	33.6	0.98	0.847499	0.976906	1	34.5	1.59	0.0250049	0.445676	1	1	0	1	1	1	1
rs10023321	164940493	0.6	0.74	0.439712	0.876142	1																										1	0	0	0	0	0
rs12645753	164940807	49.8	1.17	0.00835197	0.708973	1	50	0.97	0.517388	0.86118	1																					1	1	0	0	0	0
rs13127487	164941390																					6.5	1.18	0.306865	0.833557	1	7.7	1.49	0.306204	0.687258	1	0	0	0	0	1	1
rs13109059	164943630											50	1.25	0.415619	0.755409	1	48.5	0.89	0.18386	0.784468	1	22.3	1.27	0.0100473	0.760425	1	24.2	0.8	0.28473	0.681528	1	0	0	1	1	1	1
rs35305659	164946557	3.1	1.22	0.233191	0.7124	1	3.2	0.86	0.293977	0.755816	1																					1	1	0	0	0	0
rs10517789	164946712	2.6	1.57	0.0133794	0.708973	1	2.6	0.62	0.0040754	0.750891	0.880286																					1	1	0	0	0	0
rs1908290	164951629																					42.2	0.93	0.384865	0.901003	1	41.7	1.7	0.00978497	0.445676	1	0	0	0	0	1	1
rs1389696	164955846	12.2	1.14	0.132182	0.708973	1	12.1	0.89	0.122333	0.750891	1											42.3	0.95	0.515198	0.953081	1	42.9	1.34	0.119224	0.566254	1	1	1	0	0	1	1
rs9308067	164956034	3.7	0.94	0.703553	0.981694	1	3.7	1.16	0.273667	0.755816	1																					1	1	0	0	0	0
rs7666530	164958251	13.2	1.17	0.0581218	0.708973	1	12.6	0.96	0.591046	0.91846	1																					1	1	0	0	0	0
rs11100517	164960923																					38.6	0.98	0.748141	0.976906	1	41.3	1.36	0.13082	0.566254	1	0	0	0	0	1	1
rs4691103	164967079	12.9	1.15	0.09254	0.708973	1	12.4	0.97	0.665825	0.946172	1																					1	1	0	0	0	0
rs1908292	164967329	9.9	1.08	0.41515	0.874972	1	9.8	1.08	0.359714	0.777336	1	7.2	0.47	0.110392	0.755409	1	9	0.96	0.791657	0.997835	1	28	1.01	0.953419	0.995913	1	30.6	1.36	0.135094	0.566254	1	1	1	1	1	1	1
rs2131862	164967973	39.9	1.09	0.139251	0.708973	1	41.3	1	0.974884	0.983995	1	40.3	1.02	0.950741	0.986444	1	42.4	1.01	0.874081	0.997835	1	14.5	0.83	0.103098	0.760425	1	15.7	1	0.989755	0.989755	1	1	1	1	1	1	1
rs17044211	164971645	5.3	1.12	0.38427	0.874972	1	5.2	0.94	0.611725	0.921274	1											8.9	0.99	0.94297	0.995913	1	10.1	1.35	0.352666	0.698533	1	1	1	0	0	1	1
rs971017	164971695	10.2	1.06	0.55585	0.926465	1	9.8	1.07	0.392083	0.786662	1																					1	1	0	0	0	0
rs17577747	164971812	35.6	0.88	0.0273164	0.708973	1	36.4	1.04	0.416454	0.786662	1																					1	1	0	0	0	0
rs1874094	164972837	44.7	0.86	0.00980769	0.708973	1	43.7	1.02	0.622823	0.921274	1											26.3	1.14	0.144955	0.760425	1	27.1	0.88	0.546506	0.840566	1	1	1	0	0	1	1
rs2874464	164972915											10.1	0.69	0.387138	0.755409	1	11.4	1.13	0.35422	0.997835	1	38.3	0.96	0.601709	0.976906	1	39.7	1.24	0.27593	0.67973	1	0	0	1	1	1	1
rs2874465	164972971	12.6	1.17	0.0653211	0.708973	1	12.4	0.96	0.610093	0.921274	1	10.1	0.69	0.387138	0.755409	1	11.5	1.15	0.286572	0.949933	1	37.4	0.97	0.705132	0.976906	1	39.3	1.3	0.184484	0.607595	1	1	1	1	1	1	1
rs11933421	164976548																					9.7	0.98	0.880434	0.976906	1	9.3	1.06	0.858112	0.942057	1	0	0	0	0	1	1
rs11946903	164976685																					32.1	1.01	0.891545	0.976906	1	31.6	1.34	0.148884	0.579053	1	0	0	0	0	1	1
rs11939053	164977921											38.8	0.93	0.799469	0.91887	1	40.9	0.99	0.950509	0.997835	1	31.4	0.94	0.460689	0.943968	1	32	1.08	0.696802	0.885999	1	0	0	1	1	1	1
rs7665681	164978957	40.9	1.15	0.0161784	0.708973	1	42.7	0.95	0.346153	0.777336	1																					1	1	0	0	0	0
rs2047160	164979367											7.6	1.31	0.605963	0.8638	1	7.5	1.05	0.747979	0.997835	1	36.1	1	0.968388	0.995913	1	36.8	1.44	0.068803	0.465344	1	0	0	1	1	1	1
rs2172686	164979855	9	1.18	0.093522	0.708973	1	8.7	0.98	0.823312	0.962316	1																					1	1	0	0	0	0
rs1565842	164981168											8.6	0.98	0.963023	0.986444	1	9	1.28	0.099016	0.77339	1	21.3	0.98	0.830996	0.976906	1	23.3	1.33	0.215986	0.617047	1	0	0	1	1	1	1
rs6536754	164981903	9.3	1.17	0.111416	0.708973	1	9.5	0.94	0.439614	0.791304	1																					1	1	0	0	0	0
rs6536755	164984545	0.4	0.48	0.163846	0.708973	1																										1	0	0	0	0	0
rs7670349	164984968																					37	1	0.98449	0.998947	1	35.1	0.79	0.214447	0.617047	1	0	0	0	0	1	1
rs17044232	164989794	1.3	0.88	0.630448	0.940389	1																										1	0	0	0	0	0
rs1389694	164990499											0.7	2.37436e+06	0.988619	0.988619	1	0.3	1.14	0.872265	0.997835	1	4.6	1.06	0.748862	0.976906	1	3.7	2.14	0.192145	0.617047	1	0	0	1	1	1	1
rs11100520	164992427																					29.2	0.99	0.872334	0.976906	1	31.2	0.91	0.620682	0.854849	1	0	0	0	0	1	1
rs1476276	164995606																					30.7	0.97	0.748503	0.976906	1	31	0.93	0.715621	0.886516	1	0	0	0	0	1	1
rs1874092	164996206											46	0.86	0.567142	0.8638	1	47.9	1.02	0.829426	0.997835	1	50.1	1.06	0.495378	0.953081	1	47.7	0.87	0.459161	0.792967	1	0	0	1	1	1	1
rs10517790	164998505											11.2	0.58	0.187463	0.755409	1	9.3	1.28	0.082049	0.77339	1	4.8	1.15	0.391365	0.907135	1	4.7	0.77	0.501999	0.810451	1	0	0	1	1	1	1
rs10517791	164998770											26.6	0.58	0.0799728	0.755409	1	25.7	1.04	0.702208	0.997835	1	32.4	1.04	0.661135	0.976906	1	35.5	0.69	0.073826	0.465344	1	0	0	1	1	1	1
rs978402	164999570											47.8	1.62	0.0675578	0.755409	1	49.6	0.93	0.389423	0.997835	1	33.1	1.06	0.503626	0.953081	1	35.3	1.12	0.561222	0.853859	1	0	0	1	1	1	1
rs11932677	165001222	10.2	1.05	0.60513	0.933008	1	9.4	1.03	0.75354	0.962316	1																					1	1	0	0	0	0
rs9991063	165008001																					33.6	0.91	0.237624	0.831438	1	33.9	1.14	0.514212	0.817853	1	0	0	0	0	1	1
rs1343754	165009967	43.9	1.12	0.0665822	0.708973	1	44.4	1.01	0.824792	0.962316	1	43.2	0.7	0.213841	0.755409	1	42.8	0.87	0.110468	0.77339	1	40.2	1.03	0.665558	0.976906	1	40.9	0.57	0.00423701	0.320953	1	1	1	1	1	1	1
rs17044246	165010251											9.1	0.69	0.388525	0.755409	1	9.6	1.03	0.814022	0.997835	1	13.6	0.98	0.834291	0.976906	1	14	0.92	0.777374	0.915825	1	0	0	1	1	1	1
rs4607170	165014578	19.5	1	0.952053	0.987182	1	19.1	0.95	0.401326	0.786662	1																					1	1	0	0	0	0
rs12504215	165014979	31	1	0.960695	0.987182	1	30	0.96	0.411524	0.786662	1	29.5	0.66	0.131564	0.755409	1	29.8	0.98	0.812194	0.997835	1	35.7	1	0.958935	0.995913	1	35.3	0.75	0.129403	0.566254	1	1	1	1	1	1	1
rs12645283	165015951																					34.6	1.02	0.797125	0.976906	1	33.9	0.73	0.0999658	0.566254	1	0	0	0	0	1	1
rs1494287	165016481											16.2	0.75	0.441427	0.766006	1	15.9	1	0.974616	0.997835	1	25.7	0.94	0.513265	0.953081	1	26.4	1.29	0.223156	0.617047	1	0	0	1	1	1	1
rs1494286	165016504											46	1.94	0.0200815	0.755409	1	46.6	1.16	0.0742467	0.77339	1	39.3	0.96	0.627224	0.976906	1	42.3	0.77	0.1647	0.587106	1	0	0	1	1	1	1
rs1494284	165016836											45.3	1.86	0.0290071	0.755409	1	46.1	1.17	0.0660664	0.77339	1	22.6	1.05	0.57169	0.976906	1	23.1	0.64	0.048214	0.465344	1	0	0	1	1	1	1
rs17474536	165016857	24.1	1.13	0.0756971	0.708973	1	24.6	1.06	0.302796	0.755816	1																					1	1	0	0	0	0
rs4554022	165017487	28.6	1.03	0.655017	0.95568	1																										1	0	0	0	0	0
rs17474564	165017638	23.5	1.15	0.0430707	0.708973	1	23.5	1.03	0.575288	0.907801	1																					1	1	0	0	0	0
rs17474585	165018788											23.7	0.83	0.533993	0.859243	1	23	0.85	0.0992697	0.77339	1	12	0.96	0.762925	0.976906	1	10.5	0.9	0.710554	0.885999	1	0	0	1	1	1	1
rs6821574	165021304											44.9	1.94	0.0192964	0.755409	1	46.5	1.16	0.0749776	0.77339	1	37.2	0.95	0.513106	0.953081	1	38.4	0.66	0.0287223	0.465344	1	0	0	1	1	1	1
rs10030506	165024026																					11.7	0.91	0.462584	0.943968	1	12.2	1.35	0.301402	0.681528	1	0	0	0	0	1	1
rs10023694	165028475	23.5	1.16	0.0377509	0.708973	1	23.6	1.03	0.623793	0.921274	1																					1	1	0	0	0	0
rs6846231	165029862											10.5	0.62	0.235082	0.755409	1	10.8	1.02	0.893882	0.997835	1	2.1	0.99	0.972829	0.995913	1	2.3	0.31	0.0701396	0.465344	1	0	0	1	1	1	1
rs10008148	165031200	42.1	0.91	0.105547	0.708973	1	42.2	0.94	0.267292	0.755816	1																					1	1	0	0	0	0
rs4132054	165032972	45.3	0.87	0.0194623	0.708973	1	45.2	0.98	0.716145	0.960286	1																					1	1	0	0	0	0
rs6536757	165039693											45.7	1.43	0.207843	0.755409	1	47.1	1.16	0.0671675	0.77339	1	46.1	1.02	0.766211	0.976906	1	48.8	1.03	0.880537	0.952867	1	0	0	1	1	1	1
rs4572833	165040238	30.3	0.96	0.468263	0.912599	1	31.5	0.99	0.867006	0.962316	1																					1	1	0	0	0	0
rs4312718	165041279	12.9	1.04	0.618183	0.940389	1	12.7	0.99	0.896106	0.966258	1																					1	1	0	0	0	0
rs11724296	165041737	21.5	1.1	0.172766	0.708973	1																										1	0	0	0	0	0
rs9999313	165045514	0.3	1.34	0.600448	0.933008	1																										1	0	0	0	0	0
rs4334707	165046278																					13.8	1.18	0.140519	0.760425	1	12.6	1.47	0.202976	0.617047	1	0	0	0	0	1	1
rs4267695	165048554	0.9	0.95	0.865824	0.987182	1						1.1	0.8	0.86037	0.953883	1	1	1.05	0.915794	0.997835	1	18	1.13	0.237507	0.831438	1	17.6	1.61	0.0725079	0.465344	1	1	0	1	1	1	1
rs3890761	165049201	23.4	1.11	0.122445	0.708973	1	24.3	1.06	0.280489	0.755816	1	23.4	0.72	0.298612	0.755409	1	24.1	0.81	0.0279789	0.77339	1	14.5	1.02	0.837702	0.976906	1	17.6	0.85	0.494937	0.810451	1	1	1	1	1	1	1
rs6844489	165049564	39.7	1.07	0.269563	0.749723	1	39.5	1.04	0.415976	0.786662	1											36.7	0.97	0.659105	0.976906	1	38	1.06	0.748014	0.899397	1	1	1	0	0	1	1
rs12501935	165051595	23	1.12	0.109871	0.708973	1	24.1	1.08	0.192913	0.750891	1																					1	1	0	0	0	0
rs6828919	165052431											24.8	0.74	0.331428	0.755409	1	25	0.79	0.0184935	0.77339	1	27	1.14	0.145584	0.760425	1	28.1	1.28	0.267265	0.677295	1	0	0	1	1	1	1
rs4639028	165053774	0.9	0.99	0.978437	0.992239	1																										1	0	0	0	0	0
rs6536762	165054179											1.1	0.8	0.86037	0.953883	1	1.1	0.96	0.928525	0.997835	1	23.7	1.04	0.641857	0.976906	1	24.2	1.62	0.0431878	0.465344	1	0	0	1	1	1	1
rs11100526	165054774	36.7	1.1	0.119936	0.708973	1	37.1	1.05	0.322804	0.755816	1																					1	1	0	0	0	0
rs10008162	165061327	15.7	0.97	0.719955	0.981694	1	14.6	0.99	0.934239	0.974347	1																					1	1	0	0	0	0
rs12640506	165061631	15.7	0.97	0.719955	0.981694	1	14.6	0.99	0.934239	0.974347	1																					1	1	0	0	0	0
rs12649807	165061704	15.7	0.97	0.747233	0.981694	1	14.7	1	0.973553	0.983995	1																					1	1	0	0	0	0
rs11100527	165064439											23.7	0.74	0.342714	0.755409	1	23.9	0.82	0.0388948	0.77339	1	25.7	1.16	0.0867934	0.760425	1	25.8	1.17	0.502854	0.810451	1	0	0	1	1	1	1
rs11100528	165064571	24.1	1.1	0.154517	0.708973	1	25	1.07	0.269869	0.755816	1																					1	1	0	0	0	0
rs7673013	165070048											2.9	0.66	0.576933	0.8638	1	2.1	1	0.992016	0.997835	1	25.4	0.95	0.582475	0.976906	1	21.5	0.91	0.690663	0.885999	1	0	0	1	1	1	1
rs11100530	165070179											15.8	0.71	0.363317	0.755409	1	14.9	0.98	0.864491	0.997835	1	36.2	0.9	0.162872	0.760425	1	33	0.84	0.394018	0.727638	1	0	0	1	1	1	1
rs7698990	165073820																					21.7	1	0.989383	0.998947	1	21.1	0.91	0.675241	0.885705	1	0	0	0	0	1	1
rs4691940	165074728	36.4	1.11	0.0726973	0.708973	1	36.7	1.06	0.28527	0.755816	1	34.9	0.8	0.399985	0.755409	1	35.7	0.86	0.07961	0.77339	1	35.2	1.04	0.622093	0.976906	1	36	0.96	0.836695	0.942057	1	1	1	1	1	1	1
rs11725690	165078186	12.9	1	0.964998	0.987182	1	12.1	1.01	0.897683	0.966258	1																					1	1	0	0	0	0
rs4473619	165079959											11.2	0.82	0.641166	0.8638	1	11.9	0.91	0.485556	0.997835	1	10.6	0.82	0.111915	0.760425	1	11	0.68	0.186523	0.607705	1	0	0	1	1	1	1
rs4388043	165080702	0.1	1.72	0.551159	0.926465	1																										1	0	0	0	0	0
rs4234964	165083213	15.6	1.02	0.793551	0.987182	1	15.6	1.02	0.744028	0.962316	1																					1	1	0	0	0	0
rs11100532	165085345	20.8	1.15	0.0534025	0.708973	1	21.2	1.06	0.320332	0.755816	1																					1	1	0	0	0	0
rs10857365	165085397	15.5	1.03	0.740708	0.981694	1	15.5	1.01	0.840123	0.962316	1	13.7	0.62	0.216664	0.755409	1	14.8	0.99	0.902259	0.997835	1	28	0.94	0.519656	0.953081	1	26.7	1.12	0.598142	0.854849	1	1	1	1	1	1	1
rs6536763	165088145																					46.2	1	0.972465	0.995913	1	45.9	1.06	0.758538	0.908447	1	0	0	0	0	1	1
rs6826991	165088989	39.3	1.07	0.236908	0.7124	1	38.8	1.05	0.372014	0.786662	1																					1	1	0	0	0	0
rs4449375	165089579											11.2	0.82	0.641166	0.8638	1	13.2	0.94	0.643061	0.997835	1	6.1	0.78	0.146638	0.760425	1	5.2	0.86	0.724321	0.891095	1	0	0	1	1	1	1
rs4373123	165089704	39.3	1.08	0.198574	0.7124	1	38.7	1.05	0.30433	0.755816	1																					1	1	0	0	0	0
rs7695658	165091577	2.5	0.83	0.318143	0.825998	1						2.9	0.66	0.576933	0.8638	1	2.4	0.88	0.653112	0.997835	1	29.8	0.98	0.804998	0.976906	1	27.3	1.08	0.735537	0.891095	1	1	0	1	1	1	1
rs4270550	165092693	36.8	1.1	0.126136	0.708973	1	37.1	1.05	0.323902	0.755816	1											41.5	0.98	0.785952	0.976906	1	41.5	1	0.987941	0.989755	1	1	1	0	0	1	1
rs6536764	165095466																					32.2	1.01	0.887276	0.976906	1	32.6	1	0.982802	0.989755	1	0	0	0	0	1	1
rs13124397	165098786											37.4	0.75	0.277819	0.755409	1	38.3	0.85	0.0656704	0.77339	1	32	1.01	0.928512	0.995913	1	33.3	1.01	0.966744	0.989755	1	0	0	1	1	1	1
rs3967462	165104188																					13.1	0.98	0.892801	0.976906	1	12.6	1.12	0.684854	0.885999	1	0	0	0	0	1	1
rs3967463	165104344																					37	1	0.998701	0.998947	1	37.4	1.02	0.9123	0.972791	1	0	0	0	0	1	1
rs4056339	165104448																					37.1	0.99	0.891935	0.976906	1	37.6	1.04	0.856765	0.942057	1	0	0	0	0	1	1
rs7698611	165105494	17.9	1.1	0.222427	0.7124	1	17.7	0.97	0.628811	0.921274	1																					1	1	0	0	0	0
rs7674531	165105510																					20.3	1.12	0.234658	0.831438	1	19.4	0.98	0.921355	0.975412	1	0	0	0	0	1	1
rs17044337	165107893																					11.2	0.96	0.708052	0.976906	1	10.5	1.18	0.592722	0.854849	1	0	0	0	0	1	1
rs17578295	165108822											25.2	0.79	0.403636	0.755409	1	26	0.9	0.261281	0.917047	1	5.7	1	0.998065	0.998947	1	7.4	0.62	0.176004	0.595462	1	0	0	1	1	1	1
rs9308069	165109337											38.5	0.79	0.386369	0.755409	1	38.9	0.91	0.253422	0.90725	1	31.1	1	0.979503	0.998947	1	31.2	0.98	0.923905	0.975412	1	0	0	1	1	1	1
rs17578337	165111724	28.5	0.91	0.138339	0.708973	1	30.1	1.05	0.397012	0.786662	1	30.2	1.94	0.0390711	0.755409	1	29.6	1.16	0.0952638	0.77339	1	7.7	1.35	0.0396278	0.760425	1	8.7	0.76	0.396239	0.727638	1	1	1	1	1	1	1
rs9997581	165111789	0.8	0.64	0.208834	0.7124	1																										1	0	0	0	0	0
rs7696806	165113870																					40.4	0.92	0.315845	0.836711	1	40.3	0.82	0.300907	0.681528	1	0	0	0	0	1	1
rs4691943	165118653	40.1	1.08	0.191708	0.7124	1	39.4	1.02	0.638904	0.921274	1																					1	1	0	0	0	0
rs6827178	165122569	38.3	1.11	0.0844706	0.708973	1	38	1.04	0.477937	0.832536	1																					1	1	0	0	0	0
rs3792673	165125169											36.2	0.8	0.40557	0.755409	1	38.1	0.9	0.208564	0.784468	1	41.3	0.92	0.271847	0.831438	1	40.9	0.85	0.408818	0.737863	1	0	0	1	1	1	1
rs10517796	165130039											43.8	0.81	0.431053	0.755409	1	49.4	0.91	0.244735	0.894031	1	28.6	0.98	0.848068	0.976906	1	29.8	1.04	0.849874	0.942057	1	0	0	1	1	1	1
rs17044362	165130987	0.3	0.72	0.559196	0.926465	1																										1	0	0	0	0	0
rs4691946	165132265	0.1	0.23	0.178775	0.708973	1																										1	0	0	0	0	0
rs12510039	165134709	0.3	0.98	0.973432	0.992009	1																										1	0	0	0	0	0
rs41479152	165134944	1.6	0.76	0.256822	0.744629	1																										1	0	0	0	0	0
rs4353857	165136473	0.3	1.01	0.991513	0.995283	1																										1	0	0	0	0	0
rs7692484	165138021											6.5	0.8	0.667242	0.864318	1	3.5	1.03	0.887212	0.997835	1	0.8	0.67	0.363799	0.871964	1	0.8	3.43923e+06	0.983499	0.989755	1	0	0	1	1	1	1
rs4056345	165138305	0.4	0.44	0.119664	0.708973	1																13.9	0.98	0.892176	0.976906	1	16.9	0.95	0.829913	0.938297	1	1	0	0	0	1	1
rs3967464	165140738	20.8	0.98	0.804007	0.987182	1	20.9	0.98	0.758879	0.962316	1																					1	1	0	0	0	0
rs12511868	165141982																					3.5	0.9	0.616951	0.976906	1	1.7	0.97	0.965594	0.989755	1	0	0	0	0	1	1
rs11736201	165142081											51.8	0.78	0.344307	0.755409	1	49.7	0.94	0.424313	0.997835	1	23.1	0.9	0.227267	0.831438	1	26	0.85	0.444539	0.783418	1	0	0	1	1	1	1
rs11736266	165142286											51.8	0.78	0.344307	0.755409	1	49.6	0.94	0.447119	0.997835	1	23.1	0.9	0.242813	0.831438	1	26	0.85	0.444539	0.783418	1	0	0	1	1	1	1
rs12511891	165149346																					23	0.91	0.290118	0.831438	1	26.2	0.8	0.292569	0.681528	1	0	0	0	0	1	1
rs10007601	165154324	21	0.99	0.840405	0.987182	1	21.1	0.99	0.824215	0.962316	1	17.6	0.89	0.739753	0.890723	1	21.9	1.01	0.959004	0.997835	1	38.3	1.02	0.824827	0.976906	1	39	1.1	0.619087	0.854849	1	1	1	1	1	1	1
rs7687757	165160510											10.1	1.52	0.379655	0.755409	1	10	1.24	0.119076	0.77339	1	4.2	1.61	0.012751	0.760425	1	5.8	0.77	0.496284	0.810451	1	0	0	1	1	1	1
rs17044409	165160988	0	0	0.953726	0.987182	1																										1	0	0	0	0	0
rs4507321	165163284	15.4	0.95	0.522024	0.926465	1	14.9	1.02	0.8062	0.962316	1																					1	1	0	0	0	0
rs11945181	165165937	34.7	0.94	0.314016	0.825998	1	34.3	0.97	0.618291	0.921274	1																					1	1	0	0	0	0
rs6536772	165169614																					48.7	0.98	0.844151	0.976906	1	42.4	1.14	0.501362	0.810451	1	0	0	0	0	1	1
rs41456846	165175502	0.1	0	0.959988	0.987182	1																										1	0	0	0	0	0
rs4533720	165179254											43.9	1.48	0.16391	0.755409	1	46.4	1.07	0.403182	0.997835	1	33.8	1	0.970946	0.995913	1	35.5	0.83	0.352725	0.698533	1	0	0	1	1	1	1
rs7668355	165181805	0	1.15	0.92223	0.987182	1																										1	0	0	0	0	0
rs4560357	165182325											32.5	1.39	0.280487	0.755409	1	36.2	1.01	0.877305	0.997835	1	45.6	1	0.998947	0.998947	1	50.2	0.85	0.379069	0.720841	1	0	0	1	1	1	1
rs6852063	165182417	28.9	0.97	0.61993	0.940389	1	29.2	1	0.99731	0.99731	1																					1	1	0	0	0	0
rs17675387	165182597	10.6	1.04	0.705087	0.981694	1	9.7	1.04	0.63201	0.921274	1																					1	1	0	0	0	0
rs2001227	165187614	45.5	0.95	0.382668	0.874972	1	44.4	0.99	0.773285	0.962316	1	44.2	1.5	0.145428	0.755409	1	46.3	1.06	0.445157	0.997835	1	34.1	1	0.992844	0.998947	1	35.7	0.84	0.386008	0.721979	1	1	1	1	1	1	1
rs17578596	165187769	15.1	1.02	0.77167	0.984186	1	15.6	1.02	0.786014	0.962316	1																					1	1	0	0	0	0
rs10026455	165187996	15	0.91	0.217645	0.7124	1	13.5	0.93	0.31611	0.755816	1	12.2	1.16	0.732651	0.890723	1	15.9	0.98	0.872678	0.997835	1	44.7	0.98	0.82568	0.976906	1	38.6	1.21	0.347082	0.697525	1	1	1	1	1	1	1
rs6824845	165189138	19.7	1	0.998558	0.998558	1	21	1.02	0.733552	0.960286	1	21.9	1.29	0.427388	0.755409	1	20.2	1.03	0.754872	0.997835	1	7.6	1.03	0.816474	0.976906	1	8.7	0.94	0.853594	0.942057	1	1	1	1	1	1	1
rs10049499	165190946	29.6	0.95	0.426277	0.874972	1	27.9	0.98	0.769878	0.962316	1																					1	1	0	0	0	0
rs6536779	165191612	14.8	0.97	0.740094	0.981694	1	14.6	1.02	0.753736	0.962316	1	13.7	0.99	0.979706	0.988619	1	14.6	1.16	0.208611	0.784468	1	21.9	1.02	0.802853	0.976906	1	24.6	0.94	0.787677	0.915825	1	1	1	1	1	1	1
rs6536780	165191706	28.5	0.96	0.529981	0.926465	1	27.6	1	0.93826	0.974347	1											43	1.04	0.617978	0.976906	1	39.2	1.19	0.358346	0.700508	1	1	1	0	0	1	1
rs13123163	165191900	14.2	1.01	0.877627	0.987182	1	14.9	1.05	0.491734	0.849717	1	16.2	2.38	0.0447706	0.755409	1	14.6	0.97	0.812928	0.997835	1	6.3	1.04	0.810738	0.976906	1	6.2	0.75	0.444713	0.783418	1	1	1	1	1	1	1
rs17675425	165192137	18.6	0.96	0.540296	0.926465	1	18.1	1.03	0.697128	0.960286	1																					1	1	0	0	0	0
rs17475275	165196130											41	1.55	0.118568	0.755409	1	41.5	0.97	0.727504	0.997835	1	12.4	1.09	0.470196	0.944823	1	14.7	0.55	0.0213806	0.445676	1	0	0	1	1	1	1
rs13130053	165199984	6	1	0.991556	0.995283	1	5.8	1.02	0.882123	0.962316	1																					1	1	0	0	0	0
rs17613361	165201054																					9.4	0.78	0.0618928	0.760425	1	13.1	0.92	0.788517	0.915825	1	0	0	0	0	1	1
rs891577	165201507	24.4	0.96	0.5975	0.933008	1	21.4	0.99	0.927011	0.974347	1											35.6	0.91	0.268286	0.831438	1	30.8	1.17	0.43881	0.783418	1	1	1	0	0	1	1
rs4264788	165207444	1.4	0.58	0.034484	0.708973	1																										1	0	0	0	0	0
rs1594441	165207879	25.4	0.93	0.287941	0.77553	1	22.1	1.02	0.731141	0.960286	1																					1	1	0	0	0	0
rs1430988	165210757											24.5	1.33	0.397471	0.755409	1	22.4	1	0.991509	0.997835	1	34.9	0.99	0.94754	0.995913	1	34.9	1.35	0.149063	0.579053	1	0	0	1	1	1	1
rs1430987	165211025											27	1.45	0.257993	0.755409	1	23.9	1	0.994491	0.997835	1	48.9	1.11	0.159968	0.760425	1	50.8	0.71	0.0901824	0.53579	1	0	0	1	1	1	1
rs17475331	165213633	10.4	0.89	0.237467	0.7124	1	12	1.08	0.320449	0.755816	1	12.2	0.71	0.37146	0.755409	1	11.7	1.07	0.624671	0.997835	1	2.1	0.85	0.514474	0.953081	1	1.2	0.57	0.501488	0.810451	1	1	1	1	1	1	1
rs2321211	165216191											18.3	1.46	0.328248	0.755409	1	15.8	0.91	0.401086	0.997835	1	20.5	1.04	0.675784	0.976906	1	19.2	1.28	0.316255	0.68939	1	0	0	1	1	1	1
rs17044451	165216478																					9.2	0.86	0.264578	0.831438	1	11.2	1.32	0.382908	0.720841	1	0	0	0	0	1	1
rs17044453	165216558																					16.1	0.84	0.0818242	0.760425	1	14.7	1.17	0.572748	0.854849	1	0	0	0	0	1	1
rs1367549	165221141											19.8	1.1	0.77604	0.91852	1	18.3	1.11	0.338281	0.997835	1	30.3	1.02	0.772845	0.976906	1	29.9	1.25	0.284149	0.681528	1	0	0	1	1	1	1
rs6824397	165222432	20.5	0.89	0.118813	0.708973	1	17.8	1.02	0.81371	0.962316	1																					1	1	0	0	0	0
rs13130504	165222893	27.2	1.06	0.376385	0.874972	1	26.1	0.92	0.153685	0.750891	1																					1	1	0	0	0	0
rs11727174	165224129																					27.3	1.17	0.074991	0.760425	1	26.1	0.9	0.605742	0.854849	1	0	0	0	0	1	1
rs11731551	165224149																					27.5	1.17	0.0622776	0.760425	1	26.7	0.9	0.596426	0.854849	1	0	0	0	0	1	1
rs4691953	165226520																					2.1	1.09	0.744469	0.976906	1	3.9	0.39	0.054996	0.465344	1	0	0	0	0	1	1
rs41513048	165227350	46.5	1.04	0.503258	0.926465	1	49.1	1.03	0.619638	0.921274	1																					1	1	0	0	0	0
rs919575	165233087											21.9	1.32	0.408053	0.755409	1	19	1.08	0.471008	0.997835	1	43.7	0.95	0.488441	0.953081	1	43.2	1.29	0.155661	0.584572	1	0	0	1	1	1	1
rs7659197	165233624	19.1	0.93	0.325425	0.835466	1	16.8	1.01	0.83348	0.962316	1																					1	1	0	0	0	0
rs6536795	165238480	13	0.91	0.252252	0.740125	1	11	1.03	0.726325	0.960286	1	13.7	1.16	0.713516	0.883163	1	11.7	0.97	0.845509	0.997835	1	17.5	1.03	0.745636	0.976906	1	16.3	1.64	0.0725385	0.465344	1	1	1	1	1	1	1
rs17044476	165239528											8.6	1.23	0.668992	0.864318	1	7.8	1.27	0.13659	0.77339	1	31	0.94	0.454284	0.943968	1	30.7	1.13	0.576793	0.854849	1	0	0	1	1	1	1
rs11937578	165240426																					17.2	0.86	0.149722	0.760425	1	16.1	0.98	0.935547	0.980723	1	0	0	0	0	1	1
rs17044483	165248618	7.3	0.94	0.576827	0.926465	1	6.7	0.97	0.792039	0.962316	1																					1	1	0	0	0	0
rs11941128	165248714											13.4	1.12	0.774607	0.91852	1	11.7	0.99	0.927709	0.997835	1	17.6	1.05	0.633681	0.976906	1	16.3	1.64	0.0725385	0.465344	1	0	0	1	1	1	1
rs13114741	165248726																					17.6	1.05	0.655021	0.976906	1	16.3	1.64	0.0725385	0.465344	1	0	0	0	0	1	1
rs17044486	165249223																					31.6	0.95	0.541873	0.962622	1	30.3	1.16	0.482088	0.810451	1	0	0	0	0	1	1
rs6823426	165252139																					17.7	1.04	0.734369	0.976906	1	16.3	1.64	0.0725385	0.465344	1	0	0	0	0	1	1
rs13113100	165253965											13.7	1.16	0.713516	0.883163	1	11.7	0.95	0.710323	0.997835	1	17.7	1.03	0.765728	0.976906	1	16.3	1.64	0.0725385	0.465344	1	0	0	1	1	1	1
rs17475702	165253986											27	1.33	0.326513	0.755409	1	29.1	0.98	0.869228	0.997835	1	7	0.84	0.244983	0.831438	1	8.9	0.48	0.0330483	0.465344	1	0	0	1	1	1	1
rs17675820	165254609																					4.8	0.82	0.278311	0.831438	1	7	0.93	0.849151	0.942057	1	0	0	0	0	1	1
rs4691956	165257003											21.9	1.19	0.60615	0.8638	1	19.4	1.09	0.395714	0.997835	1	50.1	1.08	0.309134	0.833557	1	49.2	1.35	0.110558	0.566254	1	0	0	1	1	1	1
rs10517799	165260523											27.7	1.39	0.254713	0.755409	1	28.8	0.98	0.849928	0.997835	1	21.5	0.88	0.160946	0.760425	1	22.5	0.76	0.249574	0.669212	1	0	0	1	1	1	1
rs2952334	165262713	6.2	1.01	0.925256	0.987182	1	5.9	0.98	0.867862	0.962316	1																					1	1	0	0	0	0
rs2952337	165263333																					15.3	1.07	0.549806	0.971002	1	16.3	0.94	0.810846	0.927118	1	0	0	0	0	1	1
rs6815008	165263489											48.9	1.42	0.186236	0.755409	1	47.8	1.03	0.689054	0.997835	1	42.6	0.97	0.661655	0.976906	1	42.1	0.89	0.563603	0.853859	1	0	0	1	1	1	1
rs2321305	165266037											46.8	1.5	0.145145	0.755409	1	44.6	1.01	0.901834	0.997835	1	43.1	0.95	0.493136	0.953081	1	42.1	0.93	0.706206	0.885999	1	0	0	1	1	1	1
rs7691235	165268566	20.4	0.91	0.176418	0.708973	1	17.5	1.01	0.874411	0.962316	1																					1	1	0	0	0	0
rs4691961	165271673	46.8	0.98	0.777005	0.984186	1	43.2	0.94	0.200701	0.750891	1																					1	1	0	0	0	0
rs17579243	165271754											24.8	1.4	0.269067	0.755409	1	24.8	0.94	0.511402	0.997835	1	6.5	0.87	0.380819	0.901003	1	7.6	0.43	0.0199802	0.445676	1	0	0	1	1	1	1
rs919572	165273940	13.4	0.91	0.27383	0.753737	1																										1	0	0	0	0	0
rs2195697	165276477											48.2	0.63	0.0892426	0.755409	1	49.5	1.01	0.860432	0.997835	1	23.6	1.07	0.449977	0.943968	1	24	0.9	0.614027	0.854849	1	0	0	1	1	1	1
rs982257	165280348											19.4	1.48	0.25752	0.755409	1	18.3	1	0.963393	0.997835	1	41.2	1.02	0.771361	0.976906	1	43.8	0.64	0.0228578	0.445676	1	0	0	1	1	1	1
rs9715396	165280614																					45.5	0.91	0.245581	0.831438	1	44.6	1.27	0.21855	0.617047	1	0	0	0	0	1	1
rs6822628	165288806	6.8	0.86	0.205527	0.7124	1	7.5	1.13	0.204376	0.750891	1																					1	1	0	0	0	0
rs17044565	165289187																					40.7	0.89	0.138941	0.760425	1	40.9	1.33	0.140162	0.566254	1	0	0	0	0	1	1
rs1430982	165292877	46.4	1.03	0.566193	0.926465	1	49.1	1.03	0.553164	0.891668	1																					1	1	0	0	0	0
rs5020379	165294818	26.4	1.05	0.480716	0.92339	1	25.5	0.91	0.124115	0.750891	1																					1	1	0	0	0	0
rs723730	165294958	6.5	0.84	0.156235	0.708973	1	7.5	1.14	0.16791	0.750891	1																					1	1	0	0	0	0
rs6811960	165296108	10.2	0.99	0.893137	0.987182	1	7.9	1	0.995705	0.99731	1																					1	1	0	0	0	0
rs1430986	165296321																					32.3	1.09	0.280491	0.831438	1	33.3	0.52	0.00190476	0.288571	0.577142	0	0	0	0	1	1
rs6835078	165296354	6.8	0.85	0.166501	0.708973	1	7.5	1.17	0.095323	0.750891	1																					1	1	0	0	0	0
rs6840738	165296877	6.7	0.85	0.183218	0.708973	1	7.5	1.13	0.189967	0.750891	1																					1	1	0	0	0	0
rs985676	165297562	6.8	0.85	0.166501	0.708973	1	7.5	1.14	0.173395	0.750891	1																					1	1	0	0	0	0
rs4234966	165298030	13.2	0.96	0.667948	0.966546	1	11.2	1	0.968547	0.983995	1																					1	1	0	0	0	0
rs17044630	165298043	6.7	0.84	0.157247	0.708973	1	7.5	1.15	0.151089	0.750891	1																					1	1	0	0	0	0
rs6855146	165298949	6.7	0.86	0.199996	0.7124	1	7.5	1.12	0.237703	0.755816	1																					1	1	0	0	0	0
rs11930019	165299826	6.8	0.85	0.166501	0.708973	1	7.5	1.13	0.207708	0.750891	1																					1	1	0	0	0	0
rs11943491	165299980	6.6	0.87	0.233931	0.7124	1	7.4	1.13	0.193393	0.750891	1																					1	1	0	0	0	0
rs9991538	165300282	6.8	0.85	0.16907	0.708973	1	7.5	1.13	0.189967	0.750891	1																					1	1	0	0	0	0
rs10002082	165300355	6.8	0.83	0.106585	0.708973	1	7.6	1.15	0.147558	0.750891	1																					1	1	0	0	0	0
rs11931264	165300853	6.7	0.85	0.156546	0.708973	1	7.5	1.14	0.162721	0.750891	1																					1	1	0	0	0	0
rs1120384	165302346	6.5	0.86	0.206001	0.7124	1	7.4	1.13	0.208241	0.750891	1																					1	1	0	0	0	0
rs1431001	165305239	6.3	0.89	0.351491	0.863384	1	7.2	1.12	0.227933	0.755816	1																					1	1	0	0	0	0
rs1430999	165305352	6.8	0.85	0.166501	0.708973	1	7.5	1.13	0.189967	0.750891	1	5.4	2.59	0.209994	0.755409	1	7	1	0.979736	0.997835	1	40.8	0.9	0.163668	0.760425	1	40.9	1.33	0.140162	0.566254	1	1	1	1	1	1	1
rs1430998	165305568	6.8	0.85	0.162817	0.708973	1	7.4	1.16	0.12083	0.750891	1																					1	1	0	0	0	0
rs1430997	165306825											47.1	0.6	0.059214	0.755409	1	49	0.96	0.661434	0.997835	1	19.5	1.11	0.277529	0.831438	1	20.7	0.8	0.324507	0.692433	1	0	0	1	1	1	1
rs13435288	165310331											5.4	2.59	0.209994	0.755409	1	6.7	1	0.994549	0.997835	1	40.7	0.9	0.172208	0.764808	1	40.9	1.33	0.140162	0.566254	1	0	0	1	1	1	1
rs17044711	165312606											4.7	2.38	0.275265	0.755409	1	6.3	1.05	0.766788	0.997835	1	16.7	0.86	0.139362	0.760425	1	21.1	1.13	0.576736	0.854849	1	0	0	1	1	1	1
rs1160724	165314678											19.4	1.48	0.25752	0.755409	1	18.3	1.03	0.785133	0.997835	1	37.4	1.06	0.505358	0.953081	1	38.2	0.59	0.00726369	0.440179	1	0	0	1	1	1	1
rs10517800	165315040											5.4	2.59	0.209994	0.755409	1	6.7	1	0.994549	0.997835	1	38	0.89	0.15776	0.760425	1	40.3	1.58	0.0239248	0.445676	1	0	0	1	1	1	1
rs3889785	165316979	13.5	0.97	0.676864	0.966546	1	11	0.98	0.804705	0.962316	1																					1	1	0	0	0	0
rs4443237	165317951	27.2	0.92	0.183058	0.708973	1	25.3	1.06	0.318126	0.755816	1																					1	1	0	0	0	0
rs7673540	165318052	6.3	0.89	0.351491	0.863384	1	7.2	1.13	0.208581	0.750891	1	5.4	2.59	0.209994	0.755409	1	6.5	1.02	0.887811	0.997835	1	30.1	0.87	0.108523	0.760425	1	33.1	1.39	0.11261	0.566254	1	1	1	1	1	1	1
rs1430979	165318913											20.5	1.45	0.27887	0.755409	1	19.6	1.01	0.914761	0.997835	1	41.3	1.12	0.163481	0.760425	1	42.4	0.68	0.0436196	0.465344	1	0	0	1	1	1	1
rs7659131	165321441																					17.8	0.82	0.0505782	0.760425	1	21.5	1.23	0.35755	0.700508	1	0	0	0	0	1	1
rs1549807	165325939											9	1.35	0.561145	0.8638	1	7.3	1.12	0.481163	0.997835	1	1.3	1.07	0.851719	0.976906	1	1.4	0.43	0.27001	0.677295	1	0	0	1	1	1	1
rs2163395	165327831											13.7	1.16	0.713516	0.883163	1	11.9	1.04	0.770367	0.997835	1	16.8	1.18	0.106615	0.760425	1	15.6	1.3	0.330518	0.693585	1	0	0	1	1	1	1
rs1430977	165328230																					25.9	0.82	0.0255033	0.760425	1	28.6	1.26	0.270471	0.677295	1	0	0	0	0	1	1
rs1430975	165328514											20.1	1.14	0.708785	0.883163	1	18.6	1.12	0.278982	0.942221	1	33.2	1.08	0.350774	0.871964	1	30.6	1.28	0.255153	0.672366	1	0	0	1	1	1	1
rs28710221	165328926																					5.6	0.92	0.644989	0.976906	1	4.5	1.62	0.335928	0.693585	1	0	0	0	0	1	1
rs17044732	165329594																					10.7	1.23	0.0932	0.760425	1	9.1	1.15	0.691113	0.885999	1	0	0	0	0	1	1
rs1835507	165331123																					25.9	0.81	0.0209479	0.760425	1	28.5	1.23	0.323551	0.692433	1	0	0	0	0	1	1
rs1430973	165336563	6.3	0.91	0.419439	0.874972	1	7.3	1.12	0.245227	0.755816	1																					1	1	0	0	0	0
rs4691962	165337371																					19.8	1.12	0.244552	0.831438	1	21.5	0.8	0.334804	0.693585	1	0	0	0	0	1	1
rs17008716	165338000																					4.4	0.97	0.852758	0.976906	1	3.9	1.24	0.659955	0.877045	1	0	0	0	0	1	1
rs2288675	165338102																					15.7	1.14	0.208809	0.831438	1	16.9	0.83	0.462452	0.792967	1	0	0	0	0	1	1
rs41325848	165342261	3.2	0.98	0.899353	0.987182	1	3.3	0.96	0.789289	0.962316	1																					1	1	0	0	0	0
rs7688298	165343709																					11.6	0.92	0.458535	0.943968	1	11	1.43	0.273419	0.679064	1	0	0	0	0	1	1
rs4502640	165348812											12.2	1.36	0.47111	0.786665	1	14.3	1.33	0.0192078	0.77339	1	27.3	0.85	0.0742493	0.760425	1	30.8	1.31	0.178835	0.595462	1	0	0	1	1	1	1
rs6814420	165350800											32.7	1.37	0.262103	0.755409	1	30.8	0.96	0.670313	0.997835	1	12.4	1.1	0.419101	0.936823	1	14	0.54	0.0188584	0.445676	1	0	0	1	1	1	1
rs6822202	165352348	3.4	0.91	0.537627	0.926465	1	3.4	0.96	0.762296	0.962316	1																					1	1	0	0	0	0
rs10001526	165352417	6.6	0.96	0.725321	0.981694	1	6.2	1.07	0.523525	0.863217	1																					1	1	0	0	0	0
rs9968537	165358724																					45.7	1.08	0.337884	0.858963	1	42.8	1	0.980484	0.989755	1	0	0	0	0	1	1
rs4691114	165360381	37.9	0.98	0.76847	0.984186	1	35.2	0.88	0.0126295	0.750891	1																					1	1	0	0	0	0
rs11941823	165364233	0.1	1.53	0.578298	0.926465	1																										1	0	0	0	0	0
rs7668234	165364878	8.8	0.97	0.75085	0.981694	1	7.3	0.86	0.135307	0.750891	1	10.8	1.74	0.254501	0.755409	1	7.5	1.09	0.578467	0.997835	1	5.5	1.05	0.786999	0.976906	1	4.6	1.03	0.953999	0.989755	1	1	1	1	1	1	1
rs17614208	165366959	21.8	0.97	0.687504	0.976402	1	22.7	1.01	0.899157	0.966258	1																					1	1	0	0	0	0
rs2321373	165373100	8.7	0.99	0.955481	0.987182	1	7.3	0.86	0.11385	0.750891	1	10.8	1.74	0.254501	0.755409	1	7.6	1.09	0.581766	0.997835	1	4.4	1.15	0.453498	0.943968	1	4.1	1.09	0.863424	0.944467	1	1	1	1	1	1	1
rs11946676	165378058											37.8	1.41	0.237785	0.755409	1	37.9	1.13	0.174966	0.784468	1	25.3	1.06	0.522153	0.953081	1	25.6	0.6	0.0162156	0.445676	1	0	0	1	1	1	1
rs3890821	165380348											12.9	0.92	0.810275	0.919351	1	17.2	0.98	0.843805	0.997835	1	6.5	0.8	0.169437	0.763729	1	7.4	0.6	0.161718	0.587106	1	0	0	1	1	1	1
rs17676292	165380719											15.8	0.96	0.906087	0.966129	1	20.7	1.02	0.847734	0.997835	1	35.7	0.98	0.825828	0.976906	1	36.2	1.16	0.487312	0.810451	1	0	0	1	1	1	1
rs4411941	165381980	8.4	1.06	0.574352	0.926465	1																										1	0	0	0	0	0
rs4599363	165382163	15.6	0.99	0.855285	0.987182	1	13.7	0.97	0.690993	0.960286	1																					1	1	0	0	0	0
rs4561891	165388371	15.7	0.99	0.860217	0.987182	1	13.8	0.98	0.748328	0.962316	1	18.3	1.41	0.353656	0.755409	1	15.1	1.16	0.208872	0.784468	1	28.4	1.04	0.636978	0.976906	1	26	1.28	0.255654	0.672366	1	1	1	1	1	1	1
rs4496540	165389858	8.7	0.97	0.795264	0.987182	1	7.3	0.85	0.110491	0.750891	1											4	1.21	0.338466	0.858963	1	3.5	1.43	0.515544	0.817853	1	1	1	0	0	1	1
rs2321381	165395793											7.2	0.94	0.901685	0.966129	1	7.5	1.27	0.139846	0.77339	1	24.9	0.98	0.8394	0.976906	1	22.7	1.32	0.224011	0.617047	1	0	0	1	1	1	1
rs4362777	165396088											7.2	0.94	0.901685	0.966129	1	7.4	1.27	0.141723	0.77339	1	24.9	0.98	0.8394	0.976906	1	22.7	1.32	0.224011	0.617047	1	0	0	1	1	1	1
rs7688153	165398055	7	0.99	0.955165	0.987182	1	6.6	1.09	0.383533	0.786662	1																					1	1	0	0	0	0
rs17044823	165399131	7	0.99	0.955165	0.987182	1	6.5	1.12	0.273255	0.755816	1																					1	1	0	0	0	0
rs6853526	165399149	7	0.98	0.855454	0.987182	1	6.6	1.11	0.320144	0.755816	1																					1	1	0	0	0	0
rs9308076	165403267	7	0.99	0.902829	0.987182	1	6.5	1.11	0.325421	0.755816	1																					1	1	0	0	0	0
rs9308077	165403384	7	0.98	0.873149	0.987182	1	6.6	1.09	0.387627	0.786662	1																					1	1	0	0	0	0
rs17044855	165420652	7	1.02	0.861868	0.987182	1	6.7	1.06	0.585842	0.91697	1																					1	1	0	0	0	0
rs17044858	165420859	1.2	0.71	0.214781	0.7124	1																										1	0	0	0	0	0
rs2321377	165422174											34.9	0.99	0.981175	0.988619	1	33.3	1.13	0.174669	0.784468	1	24.3	1.01	0.896818	0.977758	1	26.9	0.67	0.0689844	0.465344	1	0	0	1	1	1	1
rs2321376	165422232	26.9	0.97	0.672978	0.966546	1	24.4	0.94	0.25287	0.755816	1	27.7	1.01	0.963495	0.986444	1	26	1.06	0.518294	0.997835	1	47.9	0.98	0.799884	0.976906	1	47.7	1.31	0.171342	0.595462	1	1	1	1	1	1	1
rs17614438	165428759	32.3	0.97	0.593469	0.933008	1	30.1	0.96	0.418825	0.786662	1											29.1	0.99	0.9007	0.978458	1	30.8	0.76	0.193472	0.617047	1	1	1	0	0	1	1
rs4505779	165430223	7.1	1.06	0.608028	0.933008	1	6.1	0.93	0.468479	0.822694	1																					1	1	0	0	0	0
rs12509765	165431726	1.3	1.22	0.432571	0.874972	1																3.7	0.92	0.669849	0.976906	1	2.9	2.05	0.261494	0.677204	1	1	0	0	0	1	1
rs11941402	165434099	26.2	0.99	0.93139	0.987182	1	24.1	0.92	0.15181	0.750891	1																					1	1	0	0	0	0
rs4611881	165436089	33.7	0.96	0.499862	0.926465	1	31.2	0.95	0.322735	0.755816	1																					1	1	0	0	0	0
rs4404503	165441067	1.2	0.63	0.102543	0.708973	1																										1	0	0	0	0	0
rs6829588	165441421																					33.9	0.99	0.8815	0.976906	1	37.2	0.9	0.57998	0.854849	1	0	0	0	0	1	1
rs6829291	165441552	0.2	0.65	0.496322	0.926465	1																										1	0	0	0	0	0
rs6829484	165441633	21.9	1.02	0.723848	0.981694	1	19.7	0.94	0.356297	0.777336	1																					1	1	0	0	0	0
rs4234967	165444520											46.4	0.93	0.79787	0.91887	1	43	0.98	0.853601	0.997835	1	39.1	1.02	0.793646	0.976906	1	38.6	0.78	0.176875	0.595462	1	0	0	1	1	1	1
rs4541458	165444752	43.8	1.03	0.630214	0.940389	1	40.8	1.08	0.117511	0.750891	1																					1	1	0	0	0	0
rs10014655	165444870	0.4	0.7	0.436048	0.875375	1																										1	0	0	0	0	0
rs17044886	165445011	0.2	0.38	0.236443	0.7124	1																										1	0	0	0	0	0
rs10517805	165447682																					24.1	0.9	0.249036	0.831438	1	22.7	1.39	0.15543	0.584572	1	0	0	0	0	1	1
rs17044891	165448122																					7.2	0.98	0.911103	0.986212	1	6.6	1.53	0.296038	0.681528	1	0	0	0	0	1	1
rs7675571	165454128	34.7	1.03	0.581738	0.926465	1	33.6	1.06	0.258227	0.755816	1																					1	1	0	0	0	0
rs4622958	165456657																					28.5	0.93	0.423789	0.936823	1	30.6	0.88	0.494896	0.810451	1	0	0	0	0	1	1
rs7680916	165458566	7.1	1.08	0.493556	0.926465	1	6.4	0.88	0.199226	0.750891	1																					1	1	0	0	0	0
rs4130744	165461259	30.5	0.91	0.119836	0.708973	1	28.8	0.95	0.35619	0.777336	1											35.8	0.92	0.306799	0.833557	1	37.8	0.72	0.0752537	0.465344	1	1	1	0	0	1	1
rs6845983	165461574	5.8	1.17	0.21175	0.7124	1	5.4	0.86	0.190786	0.750891	1																					1	1	0	0	0	0
rs35026909	165469863	11.6	0.93	0.400941	0.874972	1	11.3	0.9	0.192313	0.750891	1																					1	1	0	0	0	0
rs12504267	165471293	7.1	1.08	0.480039	0.92339	1	6.4	0.87	0.167726	0.750891	1																					1	1	0	0	0	0
rs41509150	165472495	11.6	0.98	0.864396	0.987182	1																										1	0	0	0	0	0
rs4328871	165473315	47.2	0.96	0.523492	0.926465	1	49.1	1.01	0.843724	0.962316	1																					1	1	0	0	0	0
rs7669453	165474202											45.7	1.04	0.880898	0.962463	1	50.7	1.06	0.504251	0.997835	1	34.5	1.03	0.713949	0.976906	1	33.5	0.91	0.634585	0.865445	1	0	0	1	1	1	1
rs6536808	165477327	6.9	1.09	0.4308	0.874972	1	6.2	0.87	0.177057	0.750891	1	9.7	1.16	0.737865	0.890723	1	6.6	1.21	0.278877	0.942221	1	13	1.14	0.260141	0.831438	1	12.6	1.62	0.119686	0.566254	1	1	1	1	1	1	1
rs7696155	165478561	46.6	0.99	0.928086	0.987182	1	44.9	1.01	0.825192	0.962316	1																					1	1	0	0	0	0
rs7662252	165482105											46	0.99	0.964151	0.986444	1	44.1	0.89	0.184373	0.784468	1	46.2	1.1	0.219753	0.831438	1	44.4	1	0.989644	0.989755	1	0	0	1	1	1	1
rs13125269	165487799	47.3	0.97	0.568797	0.926465	1	49.6	1.01	0.852862	0.962316	1																					1	1	0	0	0	0
rs7686802	165491232																					31.5	1.06	0.471717	0.944823	1	29.9	0.84	0.373257	0.715802	1	0	0	0	0	1	1
rs12506846	165498042	47.2	0.97	0.567114	0.926465	1	49.5	1.01	0.87779	0.962316	1											31.6	1.05	0.595655	0.976906	1	30	0.83	0.347531	0.697525	1	1	1	0	0	1	1
rs12506880	165498133																					31.6	1.05	0.595044	0.976906	1	30	0.82	0.332035	0.693585	1	0	0	0	0	1	1
rs4431170	165504024											6.5	1.05	0.924712	0.970315	1	4.7	1.35	0.136494	0.77339	1	5	1.06	0.732908	0.976906	1	4.8	1.66	0.291284	0.681528	1	0	0	1	1	1	1
rs13148765	165508444																					37.9	1.07	0.428085	0.936823	1	35.7	0.92	0.652032	0.874184	1	0	0	0	0	1	1
rs2102296	165511227																					31.2	0.98	0.816148	0.976906	1	34.9	0.94	0.72769	0.891095	1	0	0	0	0	1	1
rs2062943	165515673											44.2	0.96	0.867656	0.953883	1	49.2	1.05	0.565178	0.997835	1	17.5	0.99	0.891812	0.976906	1	17.4	0.73	0.203593	0.617047	1	0	0	1	1	1	1
rs7658861	165525339											42.1	0.84	0.52205	0.847733	1	38.5	1.01	0.896712	0.997835	1	41.5	1.01	0.865878	0.976906	1	42.4	0.9	0.608481	0.854849	1	0	0	1	1	1	1
rs1027755	165527384	13.1	1.1	0.281062	0.76575	1	12.5	1.03	0.733298	0.960286	1											4.4	1.22	0.297822	0.832799	1	5	0.81	0.617283	0.854849	1	1	1	0	0	1	1
rs1027756	165528500	12.4	1.07	0.449977	0.889955	1	12.3	1.03	0.724825	0.960286	1																					1	1	0	0	0	0
rs4691971	165529472																					2.9	1.27	0.292732	0.831438	1	4.3	0.64	0.309841	0.687433	1	0	0	0	0	1	1
rs4691973	165533373																					28.3	1.19	0.0432456	0.760425	1	28.9	0.81	0.322095	0.692433	1	0	0	0	0	1	1
rs17483750	165533679																					19.3	1.01	0.882769	0.976906	1	18.8	0.92	0.71682	0.886516	1	0	0	0	0	1	1
rs3899632	165534764	0.1	0.57	0.650465	0.954622	1																11.7	0.93	0.536469	0.95866	1	12.8	1.35	0.294539	0.681528	1	1	0	0	0	1	1
rs1027757	165536375	1	0.59	0.0863519	0.708973	1																0.9	1.27	0.562275	0.976906	1	0.8	3.43923e+06	0.983499	0.989755	1	1	0	0	0	1	1
rs6835711	165537182	46.7	1	0.949181	0.987182	1	49.3	0.99	0.874185	0.962316	1	54.7	0.91	0.731787	0.890723	1	48.9	0.97	0.684217	0.997835	1	47.9	0.9	0.168407	0.763729	1	49.2	1.45	0.0632469	0.465344	1	1	1	1	1	1	1
rs10008339	165538047																0.1	0.57	0.641578	0.997835	1	11	0.95	0.658037	0.976906	1	10.6	1.65	0.135286	0.566254	1	0	0	0	1	1	1
rs11100550	165540456	46.1	1.02	0.735767	0.981694	1	48.3	1	0.929046	0.974347	1																					1	1	0	0	0	0
rs11100551	165540551	46.3	1.02	0.735903	0.981694	1	48.6	0.99	0.915099	0.974347	1																					1	1	0	0	0	0
rs10026325	165541432																0.1	0.57	0.645476	0.997835	1	10.9	0.97	0.817534	0.976906	1	10.7	1.69	0.11586	0.566254	1	0	0	0	1	1	1
rs9994016	165542383											43.5	1.06	0.823133	0.92799	1	49.9	1.05	0.554884	0.997835	1	36	0.93	0.405212	0.920106	1	36.4	1.17	0.448897	0.786218	1	0	0	1	1	1	1
rs12500328	165543088																					14.4	0.93	0.527035	0.953081	1	15.1	0.73	0.246736	0.66751	1	0	0	0	0	1	1
rs11100552	165543665	36.4	0.95	0.407762	0.874972	1	34.8	0.95	0.360401	0.777336	1											36.4	0.93	0.358242	0.871964	1	37.5	0.88	0.531799	0.830594	1	1	1	0	0	1	1
rs11935095	165545295	1.5	0.66	0.0973876	0.708973	1																										1	0	0	0	0	0
rs10012260	165547438	0.4	0.57	0.222338	0.7124	1																										1	0	0	0	0	0
rs17676898	165547533	17.8	1.08	0.334585	0.850801	1	17.4	1.07	0.290851	0.755816	1																					1	1	0	0	0	0
rs1505384	165547632																					36.2	0.96	0.59218	0.976906	1	36.3	1.29	0.228616	0.624059	1	0	0	0	0	1	1
rs10517807	165548179	14.3	0.96	0.650716	0.954622	1	14.9	1.11	0.134003	0.750891	1											17.6	0.98	0.880777	0.976906	1	17.4	0.94	0.790687	0.915825	1	1	1	0	0	1	1
rs1605057	165548608	31.6	0.96	0.499026	0.926465	1	30.6	0.98	0.71439	0.960286	1	34.2	0.78	0.416234	0.755409	1	28.6	0.97	0.759957	0.997835	1	38.6	1.02	0.781055	0.976906	1	39.5	0.82	0.288853	0.681528	1	1	1	1	1	1	1
		Green shading indicates uncorrected p-value of <0.05
		HPFS, Health Professional Follow-up Study; NHS, Nurses’ Health Study; VU, Vanderbilt University; NWU, Northwestern University; SNP, Single-nucleotide polymorphism; MAF, minor allele frequence; OR, odds ratio
		raw_p, uncorrected p-value; BH_p, Benjamini and Hochberg corrected p-value; Bonf_p, Bonferroni corrected p-value
		aStudy
		bGenotyping platform
		cLOC, SNP location on chromosome 4
		dIndicates whether the SNP was present (1) or absent (0) on the indicated platform
